# Supplementary material for: Morpho-electric diversity of human hippocampal CA1 pyramidal neurons
Source: Cell Rep. Author manuscript; Available in PMC 2024 May 21. (PMC11106460; doi:10.1016/j.celrep.2024.114100)
Supplement: 2 [file NIHMS1988720-supplement-2.xlsx]

## Sheet: Fig1
Hipp # morph	Morph code	File ephys	TDL basals (mm)	TDL obl (mm)	Apical trunk (mm)	# Basals	# Obliques	#nodes per basal	#nodes per oblique	Soma_surface	soma diameter			Fig.1H	Mertens/deKock
Hipp1	Djai_2017_3_29_S1	'2017_03_29_s1_c1_0007.abf'	8.717	6.1389	5.2667	9	20	4.44	0.9	349.857	21.77			TDL	Human
Hipp2	Djai_2017_3_29_S2_N1	'2017_03_29_s2_c2_0004.abf'	9.5855	8.968	4.6514	5	24	9.2	0.88	438.866	22.87			example cell	20.1226
Hipp3	Djai_2017_3_29_S2_N2	'2017_03_29_s2_c1_0006.abf'	6.6291	7.4487	5.9077	5	22	9.8	0.77	398.152	23.81				23.2049
Hipp4	T_2017_03_29_S1_N1	'2017_03_29_0295.abf'	10.001	4.9787	8.5945	6	18	9	0.67	428.685	20.41				19.9855
Hipp5	T_2017_03_29_S1_N2	'2017_03_29_0026.abf'	8.7581	6.8949	6.7924	5	19	8.2	1.16	369.544	19.75				23.5742
Hipp6	T_2017_03_29_S1_N3	'2017_03_29_0080.abf'	7.9633	6.6176	9.5782	7	15	5.29	1.6	391.056	23.76				22.4454
Hipp7	T_2017_03_29_S1_N4	'2017_03_29_0167.abf'	6.8694	8.9349	5.6254	8	32	3.75	0.72	274.084	19.46				24.1591
Hipp8	T_2017_03_29_S1_N5	'2017_03_29_0195.abf'	9.5128	6.887	6.4171	7	18	5.71	1.11	247.312	19.39				21.4297
Hipp9	T_2017_03_29_S2_N1	'2017_03_30_0002.abf'	5.294	5.9525	5.685	6	24	4.5	0.29	293.831	17.43				22.8169
Hipp10	T_2017_03_29_S2_N2	'2017_03_30_0032.abf'	7.9973	9.2537	3.3901	8	22	4.63	1.18	362.779	19.35				16.9315
Hipp11	T_2017_03_29_S2_N3	'2017_03_30_0071.abf'	8.8847	5.5835	3.1501	8	17	4.63	0.82	332.622	19.77				20.6411
Hipp12	T_2017_03_29_S2_N4	'2017_03_30_0100.abf'	8.01	5.9679	5.7197	10	17	3.3	1.06	295.122	24.35				17.6183
Hipp13	T_2017_03_29_S3_N1	'2017_03_30_0164.abf'	6.045	5.9242	11.5612	8	20	3.5	0.7	300.345	17.61				19.6976
Hipp14	190618_02_CO1_Hip		4.8297	5.7089	4.487	7	20	3.43	0.95	253.139	19.57				23.5304
Hipp15	190618_02_CO1_Hip		7.2568	4.5812	3.9247	5	24	6.2	0.58	259.623	15.08				15.0256
		H17.06.015.21.02.04													15.7627
		H17.06.015.21.02.05													15.4277
		H17.06.015.21.02.06													13.6144
Hipp16	H20.29.184.21.41.02	H20.29.184.21.41.02	6.3879	6.4462	2.5936	6	19	5.33	1.16	414.185	17.82				19.3035
		H20.29.184.21.41.03													13.9598
Hipp17	H20.29.184.21.91.01		5.2446	5.1484	3.2214	6	19	4.33	1.16	332.98	19.38				15.5138
Hipp18	H21.29.198.21.01.01	H21.29.198.21.01.01-.nwb'	7.6763	7.3343	4.2929	7	25	5	0.8	296.023	23.09				14.8824
		H21.29.198.21.01.03-.nwb'													10.1715
Hipp19	H21.29.198.21.01.04	H21.29.198.21.01.04-.nwb'	4.6204	6.3365	3.0029	4	14	6	1.93	240.16	19.07				20.4262
Hipp20	H21.29.198.21.01.05	H21.29.198.21.01.05-.nwb'	4.9186	5.5198	5.0754	8	23	3	0.61	395.753	20.52				13.8765
Hipp21	H21.29.198.21.01.06	H21.29.198.21.01.06-.nwb'	8.7668	4.7791	1.3365	9	12	5	2.33	321.8	16.59				21.4218
Hipp22	H21.29.198.21.01.07	H21.29.198.21.01.07-.nwb'	3.9627	4.7821	1.4267	7	20	3.86	0.85	412.05	22.23				14.7292
Hipp23	H21.29.198.21.02.08	H21.29.198.21.02.08-.nwb'	7.4762	7.4905	5.4595	8	25	4.63	0.92	361.739	20.79				15.0714
Hipp24	H21.29.198.21.02.09	H21.29.198.21.02.09-.nwb'	3.8375	6.5267	3.5123	4	23	5	0.83	331.99	18.08				19.1686
Hipp25	H21.29.198.21.61.01	'H21.29.198.21.61.01.nwb'	7.5587	6.4359	7.4272	7	28	5.71	0.64	356.88	18.56				17.9011
Hipp26	H21.29.198.21.61.02	'H21.29.198.21.61.02.nwb'	6.7067	3.809	4.2135	8	11	3.88	1.27	327.131	18.9				16.8007
Hipp27	H21.29.198.21.11.01	'H21.29.198.21.11.01.nwb'	4.5005	7.3311	3.2398	4	26	5.25	0.88	366.723	19.2				14.0215
Hipp28	H21.29.198.21.11.02	'H21.29.198.21.11.02.nwb'	5.0872	6.9718	7.1096	5	18	5	1.67	313.785	20.51				24.8292
Hipp29	H21.29.198.21.11.03	'H21.29.198.21.11.03.nwb'	4.4397	7.5512	5.9102	7	25	3.43	0.96	304.929	18.93				26.7871
Hipp30	H21.29.198.21.11.04	'H21.29.198.21.11.04.nwb'	6.4089	5.5126	4.8792	8	28	4.25	0.39	207.443	13.77				17.7412
		'H21.29.198.21.11.05.nwb'													17.8566
		H22.29.209.21.01.02.nwb'
		H22.29.209.21.02.03.nwb'												avg	18.5843
Hipp31	H22.29.209.21.03.04	H22.29.209.21.03.04.nwb'	4.94767	5.4799	3.5939	10	20	2.6	0.75	n.a.	n.a.	Patchseq		stdev	3.91234
Hipp32	H22.29.209.21.03.05	H22.29.209.21.03.05.nwb'	9.9224	10.7319	4.1749	7	40	6.86	0.63	n.a.	n.a.	Patchseq
Hipp33	H22.29.209.21.03.07	H22.29.209.21.03.07.nwb'	7.352	8.8723	10.5628	4	25	7.25	0.84	334.27	19.1			count	35
Hipp34	H22.29.209.21.61.01	'H22.29.209.21.61.01.nwb'	8.9981	6.1967	2.5464	8	24	5.5	0.58	n.a.	n.a.	Patchseq
Hipp35	H22.29.209.21.61.02	'H22.29.209.21.61.02.nwb'	8.5965	7.2398	2.0203	8	20	5	1.15	243.13	13.04
		'H22.29.209.21.62.01.nwb'
		'H22.29.209.21.63.01.nwb'
		median	7.2568	6.4359	4.6514	7	20	5	0.88
example cell		1st Q	5.1659	5.55165	3.31495	5.5	18.5	4.065	0.71
		3rd Q	8.65675	7.3327	5.90895	8	24.5	5.71	1.155
		count	35	35	35	35	35	35	35	32	32
			TDL basals (mm)	TDL obl (mm)	Apical trunk (mm)	# Basals	# Obliques	#nodes per basal	#nodes per oblique	Soma_surface	soma diameter
									average	329.875	19.4987
									stdev	59.9037	2.65858

## Sheet: Fig2
Hipp # morph	Morph code	File ephys	Rinput	Sag peak (mV)	Sag ratio	F res. (Hz)		ZD	Sag peak	control	zd	area
hHipp1	Djai_2017_3_29_S1	'2017_03_29_s1_c1_0007.abf'	35.73	4.52	0.34	2.06			NWB_H21.29.202.11.01.05.mat	1.29347	0.195603	EC
hHipp2	Djai_2017_3_29_S2_N1	'2017_03_29_s2_c2_0004.abf'	34.41	4.14	0.34	2.35			NWB_H21.29.205.11.01.03.mat	1.38196	0.189606	T
hHipp3	Djai_2017_3_29_S2_N2	'2017_03_29_s2_c1_0006.abf'	56.6	3.53	0.3	2.25			NWB_H22.29.209.21.02.03.mat	0.871933	0.147797	H
hHipp4	T_2017_03_29_S1_N1	'2017_03_29_0295.abf'	28.28	2.43	0.22	3.82			NWB_H22.29.209.21.63.01.mat	1.03875	0.189121	H
hHipp5	T_2017_03_29_S1_N2	'2017_03_29_0026.abf'	34.85	4.96	0.36	2.45			NWB_H22.29.210.11.01.03.mat	0.543953	0.185608	F
hHipp6	T_2017_03_29_S1_N3	'2017_03_29_0080.abf'	36.08	4.29	0.32	2.35			NWB_H22.29.210.11.61.06.mat	2.28661	0.623039	F
hHipp7	T_2017_03_29_S1_N4	'2017_03_29_0167.abf'	40.18	3.68	0.39	2.55
hHipp8	T_2017_03_29_S1_N5	'2017_03_29_0195.abf'	40.05	4.12	0.3	2.65			sag ratio	control	zd
hHipp9	T_2017_03_29_S2_N1	'2017_03_30_0002.abf'	27.5	1.67	0.16	3.43			NWB_H21.29.202.11.01.05.mat	0.26452	0.0501294	EC
hHipp10	T_2017_03_29_S2_N2	'2017_03_30_0032.abf'	20.15	1.77	0.22	2.45			NWB_H21.29.205.11.01.03.mat	0.275129	0.0857678	T
hHipp11	T_2017_03_29_S2_N3	'2017_03_30_0071.abf'	37.72	8.71	0.38	2.35			NWB_H22.29.209.21.02.03.mat	0.24121	0.079966	H
hHipp12	T_2017_03_29_S2_N4	'2017_03_30_0100.abf'	34.14	4.35	0.32	2.45			NWB_H22.29.209.21.63.01.mat	0.222268	0.00848936	H
hHipp13	T_2017_03_29_S3_N1	'2017_03_30_0164.abf'	22.37	1.15	0.19	2.16	2.45		NWB_H22.29.210.11.01.03.mat	0.133598	0.0633128	F
hHipp14	190618_02_CO1_Hip								NWB_H22.29.210.11.61.06.mat	0.338845	0.0764248	F
hHipp15	190618_02_CO1_Hip
		H17.06.015.21.02.04	58.9	1.77	0.22	2.86			Fres	control	zd
		H17.06.015.21.02.05	56.76	0.87	0.18	2.82			NWB_H21.29.202.11.01.05.mat	3.8136	0.5085	EC
		H17.06.015.21.02.06	49.13	3.37	0.09	2.58	2.82		NWB_H21.29.205.11.01.03.mat	3.1356	0.5085	T
hHipp16	H20.29.184.21.41.02								NWB_H22.29.209.21.02.03.mat	2.6271	0.5932	H
		H20.29.184.21.41.03	32.77	1.5	0.3	3.9	3.9		NWB_H22.29.209.21.63.01.mat	3.3475	0.5085	H
hHipp17	H20.29.184.21.91.01								NWB_H22.29.210.11.01.03.mat	2.1186	0.678	F
hHipp18	H21.29.198.21.01.01	H21.29.198.21.01.01-.nwb'	29.52	0.49	0.24	2.54			NWB_H22.29.210.11.61.06.mat	3.4746	0.5106	F
		H21.29.198.21.01.03-.nwb'	34.44	0.97	0.26	3.18
hHipp19	H21.29.198.21.01.04	H21.29.198.21.01.04-.nwb'	91.1	0.61	0.2	2.84
hHipp20	H21.29.198.21.01.05	H21.29.198.21.01.05-.nwb'	66.61	1.39	0.28	5.25
hHipp21	H21.29.198.21.01.06	H21.29.198.21.01.06-.nwb'	17.84	1.56	0.27	3.14
hHipp22	H21.29.198.21.01.07	H21.29.198.21.01.07-.nwb'	33.74	1.07	0.21	3.18
hHipp23	H21.29.198.21.02.08	H21.29.198.21.02.08-.nwb'	19.49	0.62	0.18	3.64
hHipp24	H21.29.198.21.02.09	H21.29.198.21.02.09-.nwb'	81.02	0.67	0.18	3.77
hHipp25	H21.29.198.21.61.01	'H21.29.198.21.61.01.nwb'	37.83	0.72	0.2	3.52
hHipp26	H21.29.198.21.61.02	'H21.29.198.21.61.02.nwb'	64.14	0.91	0.23	3.09
hHipp27	H21.29.198.21.11.01	'H21.29.198.21.11.01.nwb'	48.96	1.34	0.35	2.58
hHipp28	H21.29.198.21.11.02	'H21.29.198.21.11.02.nwb'	26.61	0.8	0.26	3.43
hHipp29	H21.29.198.21.11.03	'H21.29.198.21.11.03.nwb'	36	1.68	0.4	3.05
hHipp30	H21.29.198.21.11.04	'H21.29.198.21.11.04.nwb'	29.77	0.88	0.21	4.07
		'H21.29.198.21.11.05.nwb'	46.16	0.79	0.21	3.18	3.18
		H22.29.209.21.01.02.nwb'	65.63	0.53	0.17	non res
		H22.29.209.21.02.03.nwb'	38.78	0.87	0.24	3.34
hHipp31	H22.29.209.21.03.04	H22.29.209.21.03.04.nwb'	59.33	0.42	0.1	1.19
hHipp32	H22.29.209.21.03.05	H22.29.209.21.03.05.nwb'	36.91	0.32	0.14	1.53
hHipp33	H22.29.209.21.03.07	H22.29.209.21.03.07.nwb'	63.36	0.23	0.07	1.31
hHipp34	H22.29.209.21.61.01	'H22.29.209.21.61.01.nwb'	48.34	1.06	0.16	2.92
hHipp35	H22.29.209.21.61.02	'H22.29.209.21.61.02.nwb'	108.43	1.38	0.32	3.52
		'H22.29.209.21.62.01.nwb'	87.36	1.11	0.24	3.26
		'H22.29.209.21.63.01.nwb'	85	1.04	0.22	2.63	2.775
		median	37.83	1.15	0.23	2.85
		1st Q	33.74	0.8	0.19	2.45
		3rd Q	58.9	2.43	0.3	3.3625
		count	41	41	41	40
			Rinput	Sag peak (mV)	Sag ratio	F res. (Hz)

## Sheet: Fig3
File ephys	Branch	soma-SR (μm)	fraction in SP	Distance 1st bifurcation (μm)	# proximal obliques	#bifurcations trunk (first 200 μm)	TDL total (mm)	TDL basals (mm)	Basal: nodes per branch	TDL apical (mm)	TDL obl (mm)	#obliques	Obl: nodes per branch	Rheobase (pA)	Rinput	F res. (Hz)	Sag ratio	Threshold (mV)	Amplitude (mV)	Halfwidth (ms)	Upstroke (mV/ms)	Downstroke (mV/ms)	Up/downratio
'2017_03_29_s1_c1_0007.abf'	1	653	0.64	112	7	1	20.1226	8.717	4.44	11.4056	6.1389	20	0.9	275	35.73	2.06	0.34	-43.92	111.9	1.38	404.29	-41.57	9.73
'2017_03_29_s2_c2_0004.abf'	1	740	0.47	210	12	0	23.2049	9.5855	9.2	13.6194	8.968	24	0.88	294	34.41	2.35	0.34	-45.15	111.16	1.37	543.91	-43.4	12.53
'2017_03_29_s2_c1_0006.abf'	1	770	0.51	160	8	1	19.9855	6.6291	9.8	13.3564	7.4487	22	0.77	231	56.6	2.25	0.3	-43.21	105.03	1.53	376.98	-41.45	9.09
'2017_03_29_0295.abf'	1	933	0.83	72	0	1	23.5742	10.001	9	13.5732	4.9787	18	0.67	612	28.28	3.82	0.22	-45.62	111.52	1.04	585.97	-54.42	10.77
'2017_03_29_0026.abf'	1	1218	0.65	219	11	0	22.4454	8.7581	8.2	13.6873	6.8949	19	1.16	292.5	34.85	2.45	0.36	-40.08	105.02	1.2	482.6	-45.06	10.71
'2017_03_29_0080.abf'	1	911	0.7	235	10	0	24.1591	7.9633	5.29	16.1958	6.6176	15	1.6	324	36.08	2.35	0.32	-40.93	106.32	1.3	422.07	-45.92	9.19
'2017_03_29_0167.abf'	2	714	0.56	138	6	2	21.4297	6.8694	3.75	14.5603	8.9349	32	0.72	158	40.18	2.55	0.39	-40.37	106.02	1.16	465.75	-47.62	9.78
'2017_03_29_0195.abf'	1	837	0.67	187	7	1	22.8169	9.5128	5.71	13.3041	6.887	18	1.11	240	40.05	2.65	0.3	-40.56	100.86	1.46	378.12	-37.67	10.04
'2017_03_30_0002.abf'	2	832	0.75	64	6	2	16.9315	5.294	4.5	11.6375	5.9525	24	0.29	297	27.5	3.43	0.16	-44.18	107.69	1.31	546.14	-45.95	11.88
'2017_03_30_0032.abf'	1	648	0.54	104	6	1	20.6411	7.9973	4.63	12.6438	9.2537	22	1.18	717.5	20.15	2.45	0.22	-44.09	105.98	1.4	398.94	-40.54	9.84
'2017_03_30_0071.abf'	1	741	0.59	108	4	3	17.6183	8.8847	4.63	8.7336	5.5835	17	0.82	229	37.72	2.35	0.38	-39.76	102.53	1.27	427.32	-45.05	9.49
'2017_03_30_0100.abf'	1	890	0.69	15	0	2	19.6976	8.01	3.3	11.6876	5.9679	17	1.06	332.5	34.14	2.45	0.32	-44.59	109.56	1.24	487.22	-44.85	10.86
'2017_03_30_0164.abf'	1	305	0.26	118	4	1	23.5304	6.045	3.5	17.4854	5.9242	20	0.7	700	22.37	2.16	0.19	-43.47	107.56	1.39	459.63	-39.83	11.54
H21.29.198.21.01.01-.nwb'	3	465	0.41	66	5	1	19.3035	7.6763	5	11.6272	7.3343	25	0.8	190	29.52	2.54	0.24	-53.76	94.9	1.33	308.98	-47.06	6.57
H21.29.198.21.01.04-.nwb'	2	895	0.79	358	13	0	13.9598	4.6204	6	9.3394	6.3365	14	1.93	275	91.1	2.84	0.2	-45.83	70.31	1.8	145.19	-44.27	3.28
H21.29.198.21.01.05-.nwb'	2	822	0.72	40	2	2	15.5138	4.9186	3	10.5952	5.5198	23	0.61	1050	66.61	5.25	0.28	-38.76	100.95	1	429.34	-58.47	7.34
H21.29.198.21.01.06-.nwb'	3	714	0.62	354	12	0	14.8824	8.7668	5	6.1156	4.7791	12	2.33	870	17.84	3.14	0.27	-39.66	90.78	0.91	384.1	-69.16	5.55
H21.29.198.21.01.07-.nwb'	3	807	0.69	485	21	0	10.1715	3.9627	3.86	6.2088	4.7821	20	0.85	200	33.74	3.18	0.21	-49.61	96.19	0.78	503.53	-60.99	8.26
H21.29.198.21.02.08-.nwb'	3	457	0.55	28	1	2	20.4262	7.4762	4.63	12.95	7.4905	25	0.92	450	19.49	3.64	0.18	-46.66	92.67	0.89	444.47	-60.04	7.4
H21.29.198.21.02.09-.nwb'	2	668	0.7	364	20	0	13.8765	3.8375	5	10.039	6.5267	23	0.83	690	81.02	3.77	0.18	-41.23	94.23	1.19	385.3	-57.6	6.69
'H21.29.198.21.61.01.nwb'	3	534	0.62	38	3	2	21.4218	7.5587	5.71	13.8631	6.4359	28	0.64	450	43.9	3.52	0.2	-37.32	79.28	1.08	269.81	-67.81	3.98
'H21.29.198.21.61.02.nwb'	3	594	0.71	71	3	1	14.7292	6.7067	3.88	8.0225	3.809	11	1.27	270	60.54	3.09	0.23	-42.53	87.41	1.11	314.46	-72.89	4.31
'H21.29.198.21.11.01.nwb'	2	673	0.72	110	9	1	15.0714	4.5005	5.25	10.5709	7.3311	26	0.88	325	48.96	2.58	0.35	-46.61	91.94	1.53	266.37	-40.39	6.59
'H21.29.198.21.11.02.nwb'	2	639	0.65	317	14	0	19.1686	5.0872	5	14.0814	6.9718	18	1.67	850	26.61	3.43	0.26	-38.54	89.15	1.24	311.16	-55.09	5.65
'H21.29.198.21.11.03.nwb'	2	509	0.5	82	8	2	17.9011	4.4397	3.43	13.4614	7.5512	25	0.96	675	36	3.05	0.4	-40.4	96	1.07	436.03	-60.09	7.26
'H21.29.198.21.11.04.nwb'	2	550	0.49	85	9	2	16.8007	6.4089	4.25	10.3918	5.5126	28	0.39	675	29.77	4.07	0.21	-37.53	91.38	1.11	311.36	-53.37	5.83
H22.29.209.21.03.04.nwb'	3	770	0.79	187	11	0	14.0215	4.94767	2.6	9.0738	5.4799	20	0.75	225	59.33	1.19	0.1	-42.32	96.73	1.05	480.31	-61.2	7.85
H22.29.209.21.03.05.nwb'	3	501	0.45	31	0	2	24.8292	9.9224	6.86	14.9068	10.7319	40	0.63	425	36.91	1.44	0.14	-36.71	98.22	1.05	559.66	-56.73	9.87
H22.29.209.21.03.07.nwb'	3	664	0.54	122	7	2	26.7871	7.352	7.25	19.4351	8.8723	25	0.84	260	63.36	1.31	0.07	-45.06	75.43	1.63	207.41	-47.27	4.39
'H22.29.209.21.61.01.nwb'	3	466	0.53	140	11	1	17.7412	8.9981	5.5	8.7431	6.1967	24	0.58	75	48.34	2.92	0.16	-48.16	96.94	1.29	375.41	-44.92	8.36
'H22.29.209.21.61.02.nwb'	3	166	0.21	78	10	1	17.8566	8.5965	5	9.2601	7.2398	20	1.15	50	108.43	3.52	0.32	-55.53	76.31	1.86	177.28	-36.47	4.86

## Sheet: Fig4
		Complete						No obliques		No basals
Name	File ephys	subunits (m)	Synapses (S)	K	D	Capacity (Bn)		subunits (m)	Capacity (Bn)	subunits (m)	Capacity (Bn)		S	Number of synapses (sum)	spines / micron	Formula
H1	'2017_03_29_s1_c1_0007.abf'	31	51120.9	1649.06	10224.2	42.7276		11	20.5952	22	22.2986			Basal	2.43	2.43 * tdl basal	Javier & Ruth
H2	'2017_03_29_s2_c2_0004.abf'	30	60075.2	2002.51	12015	49.6912		6	16.5736	25	28.6365			Tuft & oblique	2.47	2.47*tdl
H3	'2017_03_29_s2_c1_0006.abf'	29	53522.6	1845.61	10704.5	43.7806		7	16.5045	24	28.7224			Trunk	3.7	2.7*tdl trunk
H4	'2017_03_29_0295.abf'	26	61025.7	2347.14	12205.1	48.1758		8	24.3399	20	26.4694			synapses total		total sum above
H5	'2017_03_29_0026.abf'	25	56626.5	2265.06	11325.3	44.1171		6	17.3059	20	25.4732		K	synapse per subunit	synapses / subunit	s / m
H6	'2017_03_29_0080.abf'	23	63603.2	2765.36	12720.6	48.1695		8	23.6046	16	29.3972		D	number of connected cells	synapses / 5	s / 5	5 contactpoints per connection	Hunt et al., 2018
H7	'2017_03_29_0167.abf'	43	57375.7	1334.32	11475.1	53.0041		11	20.2228	35	35.3013		m	subunits	specific per cell	m = #obliques + #basals + #tufts	for graph ([2:50])
H8	'2017_03_29_0195.abf'	27	57264.5	2120.91	11452.9	45.7602		9	21.1759	20	24.6083
H9	'2017_03_30_0002.abf'	33	45174.2	1368.92	9034.84	38.4855		9	16.0256	27	25.7938
H10	'2017_03_30_0032.abf'	32	51579.9	1611.87	10316	43.532		10	15.805	24	24.6771
H11	'2017_03_30_0071.abf'	29	44951	1550.03	8990.19	36.7681		12	18.4914	21	17.1141
H12	'2017_03_30_0100.abf'	30	49547.1	1651.57	9909.41	40.9695		13	21.3341	20	21.6763
H13	'2017_03_30_0164.abf'	30	59045.6	1968.19	11809.1	48.8436		10	24.4492	22	33.0691
H14	H21.29.198.21.01.01-.nwb'	34	48983.8	1440.7	9796.75	42.1327		9	16.2339	27	24.2156
H15	H21.29.198.21.01.04-.nwb'	19	37989.5	1999.45	7597.89	26.8823		5	8.92473	15	17.339
H16	H21.29.198.21.01.05-.nwb'	34	39694.4	1167.48	7938.88	34.1315		11	14.9233	26	21.8743
H17	H21.29.198.21.01.06-.nwb'	22	38052.8	1729.67	7610.55	28.3579		10	14.4399	13	10.2526
H18	H21.29.198.21.01.07-.nwb'	28	26719.9	954.284	5343.99	21.5815		8	7.43545	21	12.5053
H19	H21.29.198.21.02.08-.nwb'	36	52220.7	1450.57	10444.1	45.7252		11	19.3131	28	27.5223
H20	H21.29.198.21.02.09-.nwb'	28	35631.9	1272.57	7126.38	28.7953		5	7.79483	24	20.1891
H21	'H21.29.198.21.61.01.nwb'	38	55666.5	1464.91	11133.3	49.5489		10	21.8885	31	31.1555
H22	'H21.29.198.21.61.02.nwb'	21	37016.5	1762.69	7403.31	27.1403		10	15.1891	13	12.6868
H23	'H21.29.198.21.11.01.nwb'	32	38036	1188.62	7607.2	32.0863		6	8.70386	28	21.8805
H24	'H21.29.198.21.11.02.nwb'	24	49909.2	2079.55	9981.84	38.3385		6	14.2848	19	26.5719
H25	'H21.29.198.21.11.03.nwb'	35	47107.2	1345.92	9421.44	40.8764		10	15.6574	28	29.3582
H26	'H21.29.198.21.11.04.nwb'	39	43221.8	1108.25	8644.36	38.7679		11	16.955	31	23.0662
H27	H22.29.209.21.03.04.nwb'	31	36833.9	1188.19	7366.77	30.7663		11	13.3391	21	18.1785
H28	H22.29.209.21.03.05.nwb'	50	62741.1	1254.82	12548.2	60.527		10	19.9425	43	35.6535
H29	H22.29.209.21.03.07.nwb'	32	68085	2127.66	13617	57.4929		7	21.7005	28	40.6091
H30	'H22.29.209.21.61.01.nwb'	34	45698	1344.06	9139.59	39.3142		10	16.725	26	18.7761
H31	'H22.29.209.21.61.02.nwb'	30	46246.9	1541.56	9249.38	38.2363		10	15.6067	22	18.8817
	average	30.8065	49057	1641.98	9811.4	40.7976		9.03226	16.9511	23.871	24.3211
	stdev	6.4209	9865.19	423.736	1973.04	9.19729		2.13672	4.57219	6.28619	6.98481
Name	Number	subunits (m)	Synapses (S)	K	D	Capacity (Bn)
M1	Cell7	21	5545.4	264.067	1109.08	4.03626
M2	Cell23	18	3924.21	218.012	784.843	2.69605
M3	Cell26	14	4940.54	352.896	988.108	3.09362
M4	Cell25	17	5908.17	347.539	1181.63	3.98628
M5	Cell9	18	6241.19	346.733	1248.24	4.30008
	average	17.6	5311.9	305.849	1062.38	3.62246
	stdev	2.50998	913.404	61.4086	182.681	0.689323

## Sheet: Fig.S2
				Rinput	Sag peak (mV)	Sag ratio	F res. (Hz)
	mHipp1	M	M23.29.45994.21.61.01.nwb	181.874	0.438	0.0842	3.18
	mHipp2	M	M23.29.45994.21.61.02.nwb	155.096	0.3276	0.065	3.27
	mHipp3	M	M23.29.45994.21.62.01.nwb	124.919	0.9114	0.2507	2.97
	mHipp4	M	M23.29.45994.21.62.02.nwb	107.5	0.5091	0.079	3.18
	mHipp5	M	M23.29.45994.21.62.03.nwb	144.73	1.1766	0.241	2.97
	mHipp6	M	M23.29.45994.21.63.01.nwb	94.1693	0.1219	0.0308	2.9237
	mHipp7	M	M23.29.45994.21.03.01.nwb	112.073	0.614	0.0973	3.178
	mHipp8	M	M23.29.45994.21.03.02	150.234	0.229765	0.0483353	2.29
	mHipp9	F	M23.29.45996.21.61.01.nwb	92.875	0.5158	0.0684121	3.77
	mHipp10	F	M23.29.45995.21.62.01.nwb	134.55	0.5031	0.124	2.4576
	mHipp11	F	M23.29.45995.21.62.02.nwb	160.169	1.8	0.152542	2.161
	mHipp12	F	M23.29.45995.21.01.01.nwb	166.255	1.0031	0.1956	3
	mHipp13	F	M23.29.45995.21.01.02.nwb	200.955	0.7	0.0823529	2.5424
	mHipp14	M	M23.29.45992.11.21.nwb	106.612	0.6519	0.1621	2.54
	mHipp15	M	M23.29.45992.11.22.nwb	98.0516	0.1852	0.0607	2.84
	mHipp16	M	M23.29.45992.21.01.01.nwb	148.821	0.3112	0.0985	2.24
	mHipp17	M	M23.29.45992.21.01.06.nwb	178.855	0.6396	0.1063	1.53
			median	144.73	0.5158	0.0973	2.9237
			1st Q	107.5	0.3276	0.0684121	2.4576
			3rd Q	160.169	0.7	0.152542	3.178
			count	17	17	17	17

## Sheet: Fig.S4
		normal				terminal branches instead of trees		#synapses per connection 1.2 instead of 5			both contacts 1.2 & terminal branches
Name	File ephys	subunits (m)	Synapses (S)	D (s / 5)	Capacity (Bn)	subunits (m)	Capacity (Bn)	subunits (m)	D (s / 1.2)	Capacity (Bn)	subunits (m)	Capacity (Bn)
H1	'2017_03_29_s1_c1_0007.abf'	31	51120.9	10224.2	42.7276	106	59.8782	31	42600.8	62.9294	106	80.6582
H2	'2017_03_29_s2_c2_0004.abf'	30	60075.2	12015	49.6912	102	69.7065	30	50062.7	73.3952	102	94.0883
H3	'2017_03_29_s2_c1_0006.abf'	29	53522.6	10704.5	43.7806	90	60.2484	29	44602.2	64.8689	90	81.9453
H4	'2017_03_29_0295.abf'	26	61025.7	12205.1	48.1758	111	72.2566	26	50854.8	72.1102	111	97.0554
H5	'2017_03_29_0026.abf'	25	56626.5	11325.3	44.1171	103	65.8577	25	47188.7	66.2861	103	88.8486
H6	'2017_03_29_0080.abf'	23	63603.2	12720.6	48.1708	107	74.7116	23	53002.7	72.9645	107	100.564
H7	'2017_03_29_0167.abf'	43	57375.7	11475.1	53.0041	92	64.9552	43	47813.1	75.9269	92	88.2233
H8	'2017_03_29_0195.abf'	27	57264.5	11452.9	45.7616	103	66.5858	27	47720.5	68.2514	103	89.8276
H9	'2017_03_30_0002.abf'	33	45174.2	9034.84	38.4868	77	48.881	33	37645.2	56.3704	77	67.149
H10	'2017_03_30_0032.abf'	32	51579.9	10316	43.5334	103	59.963	32	42983.2	63.9314	103	80.9014
H11	'2017_03_30_0071.abf'	29	44951	8990.19	36.7681	85	49.8465	29	37459.1	54.4838	85	68.0453
H12	'2017_03_30_0100.abf'	30	49547.1	9909.41	40.9695	93	56.1972	30	41289.2	60.5185	93	76.2865
H13	'2017_03_30_0164.abf'	30	59045.6	11809.1	48.8436	99	68.0686	30	49204.6	72.1451	99	92.0458
H14	H21.29.198.21.01.01-.nwb'	34	48983.8	9796.75	42.1341	97	56.1048	34	40819.8	61.5501	97	75.9657
H15	H21.29.198.21.01.04-.nwb'	19	37989.5	7597.89	26.8836	78	41.2494	19	31657.9	41.5331	78	56.6316
H16	H21.29.198.21.01.05-.nwb'	34	39694.4	7938.88	34.1329	75	42.6668	34	33078.7	49.8681	75	58.7221
H17	H21.29.198.21.01.06-.nwb'	22	38052.8	7610.55	28.3579	98	43.6864	22	31710.6	43.1543	98	59.1368
H18	H21.29.198.21.01.07-.nwb'	28	26719.9	5343.99	21.5828	76	28.7441	28	22266.6	32.095	76	39.542
H19	H21.29.198.21.02.08-.nwb'	36	52220.7	10444.1	45.7252	107	61.3293	36	43517.2	66.4686	107	82.5689
H20	H21.29.198.21.02.09-.nwb'	28	35631.9	7126.38	28.7953	73	38.0274	28	29693.2	42.8119	73	52.437
H21	'H21.29.198.21.61.01.nwb'	38	55666.5	11133.3	49.5489	115	66.503	38	46388.8	71.6964	115	89.1626
H22	'H21.29.198.21.61.02.nwb'	21	37016.5	7403.31	27.1403	77	40.0143	21	30847.1	41.4968	77	54.9786
H23	'H21.29.198.21.11.01.nwb'	32	38036	7607.2	32.0863	79	41.4057	32	31696.7	47.1289	79	56.7967
H24	'H21.29.198.21.11.02.nwb'	24	49909.2	9981.84	38.3398	109	58.7784	24	41591	57.8353	109	79.0452
H25	'H21.29.198.21.11.03.nwb'	35	47107.2	9421.44	40.8764	100	54.4174	35	39256	59.5657	100	73.5604
H26	'H21.29.198.21.11.04.nwb'	39	43221.8	8644.36	38.7679	91	48.7176	39	36018.2	55.9855	91	66.2266
H27	H22.29.209.21.03.04.nwb'	31	36833.9	7366.77	30.7676	80	40.2215	31	30694.9	45.3214	80	55.1292
H28	H22.29.209.21.03.05.nwb'	50	62741.1	12548.2	60.527	128	76.8412	50	52284.2	85.6862	128	102.404
H29	H22.29.209.21.03.07.nwb'	32	68085	13617	57.4929	100	78.6791	32	56737.5	84.4248	100	106.316
H30	'H22.29.209.21.61.01.nwb'	34	45698	9139.59	39.3142	95	52.1388	34	38081.6	57.4367	95	70.698
H31	'H22.29.209.21.61.02.nwb'	30	46246.9	9249.38	38.2363	97	52.9715	30	38539.1	56.4825	97	71.7297
	average	30.8065		9811.4	40.7981	95.0323	56.1178	30.8065	40880.8	60.1524	95.0323	76.0223
	stdev	6.4209		1973.04	9.19711	13.5289	12.7533	6.4209	8220.99	13.0336	13.5289	16.7713
		normal				terminal branches instead of trees		#synapses per connection 1.2 instead of 5			both contacts 1.2 & terminal branches
Name	cell	subunits (m)	Synapses (S)	D (s / 5)	Capacity (Bn)	subunits (m)	Capacity (Bn)	subunits (m)	D (s / 1.2)	Capacity (Bn)	subunits (m)	Capacity (Bn)
M1	Cell7	21	5545.4	1109.08	4.03626	38	4.8563	21	924.234	6.18734	38	7.05043
M2	Cell23	18	3924.21	784.843	2.69605	46	3.61307	18	654.036	4.20586	46	5.18026
M3	Cell26	14	4940.54	988.108	3.09362	43	4.47093	14	823.423	4.95458	43	6.43052
M4	Cell25	17	5908.17	1181.63	3.98628	47	5.50351	17	984.695	6.24657	47	7.85861
M5	Cell9	18	6241.19	1248.24	4.30008	42	5.64387	18	1040.2	6.69478	42	8.12691
	average	17.6	5311.9	1062.38	3.62246	43.2	4.81754	17.6	885.317	5.65782	43.2	6.92935
	stdev	2.50998	913.404	182.681	0.689323	3.56371	0.825497	2.50998	152.234	1.03743	3.56371	1.18537

## Sheet: Miscalleneous
	Stratum Pyramidale dimensions
	case1	1237
	case2	1218
	case3	1347
	case4	990
	case5	1003
	case6	950
	median	1110.5
	1st Quartile	993.25
	3rd Quartile	1232.25
